# Supplementary material for: Yarning about Diet: The Applicability of Dietary Assessment Methods in Aboriginal and Torres Strait Islander Australians—A Scoping Review
Source: Nutrients. 2023 Feb 3;15(3):787. doi: 10.3390/nu15030787 (PMC9919225; doi:10.3390/nu15030787)
Supplement: Supplementary file 1 [file nutrients-15-00787-s001.zip]

Archive with 1 entries (1 files):
- nutrients-2073403-supplementary.pdf
